# Supplementary material for: RNA Polymerase I Is Uniquely Vulnerable to the Small-Molecule Inhibitor BMH-21
Source: Cancers (Basel). 2022 Nov 11;14(22):5544. doi: 10.3390/cancers14225544 (PMC9688676; doi:10.3390/cancers14225544)
Supplement: Supplementary file 1 [file cancers-14-05544-s001.zip]

Archive with 1 entries (1 files):
- cancers-2019374-supplementary.pdf
